# Supplementary material for: Molecular Structure and Phylogenetic Analyses of the Plastomes of Eight Sorbus Sensu Stricto Species
Source: Biomolecules. 2022 Nov 7;12(11):1648. doi: 10.3390/biom12111648 (PMC9687737; doi:10.3390/biom12111648)
Supplement: Supplementary file 1 [file biomolecules-12-01648-s001.zip]

Archive with 7 entries (7 files):
- Figure S1 Number of four repeats in the cp genomes of 20 Sorbus species.pdf
- Figure S2 Collinearity analysis of chloroplast genomes across 20 Sorbus species.pdf
- Table S1 The information of 20 Sorbus species used in this study.pdf
- Table S2 Gene information of the different functional categories of 20 Sorbus plastomes.pdf
- Table S3 Details of the repeats in each Sorbus species.xlsx
- Table S4 Details of  SSRs in the cp genomes of 20 Sorbus species..xlsx
- Table S5 The KaKs ratios of protein-coding genes.xlsx
