# Supplementary material for: Molecular Structure and Phylogenetic Analyses of the Plastomes of Eight Sorbus Sensu Stricto Species
Source: Biomolecules. 2022 Nov 7;12(11):1648. doi: 10.3390/biom12111648 (PMC9687737; doi:10.3390/biom12111648)
Supplement: Supplementary file 1 [file biomolecules-12-01648-s001.zip › Table S3 Details of the repeats in each Sorbus species.xlsx]

## Sheet: Sorbus amabilis
Repeat1 start	Repeat1 end	Repeat1 size (bp)	Location 1	Genome site1	Repeat2 start	Repeat2 end	Repeat2 size (bp)	Location 2	Genome site2	Repeat Type
6940	6970	31	LSC	rps16-trnQ-UUG	117334	117364	31	SSC	ndhF-rpl32	P
6941	6971	31	LSC	rps16-trnQ-UUG	83086	83116	31	LSC	rps11-rpl36	C
8282	8312	31	LSC	psbI-trnS-GCU	38184	38214	31	LSC	psbC-trnS-UGA	F
8283	8312	30	LSC	psbI-trnS-GCU	47940	47969	30	LSC	trnS-GGA-rps4	P
10163	10210	48	LSC	trnR-UCU-atpA	10163	10210	48	LSC	trnR-UCU-atpA	P
10171	10203	33	LSC	trnR-UCU-atpA	34294	34326	33	LSC	trnT-GGU-psbD	C
10249	10289	41	LSC	trnR-UCU-atpA	10249	10289	41	LSC	trnR-UCU-atpA	R
10249	10285	37	LSC	trnR-UCU-atpA	10274	10310	37	LSC	trnR-UCU-atpA	F
10253	10310	58	LSC	trnR-UCU-atpA	10253	10310	58	LSC	trnR-UCU-atpA	R
10278	10310	33	LSC	trnR-UCU-atpA	10278	10310	33	LSC	trnR-UCU-atpA	R
10457	10486	30	LSC	trnR-UCU-atpA	10484	10513	30	LSC	trnR-UCU-atpA	F
10679	10709	31	LSC	trnR-UCU-atpA	10682	10712	31	LSC	trnR-UCU-atpA	P
13816	13848	33	LSC	atpF-atpH	13816	13848	33	LSC	atpF-atpH	P
32299	32330	32	LSC	psbM-trnD-GUC	32299	32330	32	LSC	psbM-trnD-GUC	P
34768	34797	30	LSC	trnT-GGU-psbD	54586	54615	30	LSC	ndhC-trnV-UAC	P
38185	38214	30	LSC	psbC-trnS-UGA	47940	47969	30	LSC	trnS-GGA-rps4	P
39134	39163	30	LSC	psbZ-trnG-GCC	39134	39163	30	LSC	psbZ-trnG-GCC	R
46473	46511	39	LSC	ycf3 intron	102554	102592	39	IRB	rps12-trnV-GAC	F
46473	46510	38	LSC	ycf3 intron	125373	125410	38	SSC	ndhA intron	F
46473	46511	39	LSC	ycf3 intron	145201	145239	39	IRA	trnV-GAC-rps12	P
49821	49853	33	LSC	trnT-UGU-trnL-UAA	49845	49877	33	LSC	trnT-UGU-trnL-UAA	F
54497	54528	32	LSC	ndhC-trnV-UAC	83093	83124	32	LSC	rps11-rpl36	F
54547	54576	30	LSC	ndhC-trnV-UAC	54567	54596	30	LSC	ndhC-trnV-UAC	F
55723	55754	32	LSC	trnM-CAU-atpE	55732	55763	32	LSC	trnM-CAU-atpE	F
55741	55799	59	LSC	trnM-CAU-atpE	55741	55799	59	LSC	trnM-CAU-atpE	P
70695	70725	31	LSC	psaJ-rpl33	83086	83116	31	LSC	rps11-rpl36	F
73383	73412	30	LSC	rps12-clpP	73407	73436	30	LSC	rps12-clpP	F
77835	77878	44	LSC	psbT-psbN	77835	77878	44	LSC	psbT-psbN	P
83086	83116	31	LSC	rps11-rpl36	83086	83116	31	LSC	rps11-rpl36	R
92767	92798	32	IRB	ycf2	92788	92819	32	IRB	ycf2	F
92767	92798	32	IRB	ycf2	154974	155005	32	IRA	ycf2	P
92788	92819	32	IRB	ycf2	154995	155026	32	IRA	ycf2	P
95189	95222	34	IRB	ycf2	95207	95240	34	IRB	ycf2	F
95189	95222	34	IRB	ycf2	152553	152586	34	IRA	ycf2	P
95207	95240	34	IRB	ycf2	152571	152604	34	IRA	ycf2	P
98199	98254	56	IRB	trnL-CAA-ndhB	98220	98275	56	IRB	trnL-CAA-ndhB	F
98199	98233	35	IRB	trnL-CAA-ndhB	98241	98275	35	IRB	trnL-CAA-ndhB	F
98199	98254	56	IRB	trnL-CAA-ndhB	149518	149573	56	IRA	ndhB-trnL-CAA	P
98199	98233	35	IRB	trnL-CAA-ndhB	149518	149552	35	IRA	ndhB-trnL-CAA	P
98220	98275	56	IRB	trnL-CAA-ndhB	149539	149594	56	IRA	ndhB-trnL-CAA	P
98241	98275	35	IRB	trnL-CAA-ndhB	149560	149594	35	IRA	ndhB-trnL-CAA	P
99909	99939	31	IRB	ndhB intron	99909	99939	31	IRB	ndhB intron	P
99909	99939	31	IRB	ndhB intron	147854	147884	31	IRA	ndhB intron	F
102552	102591	40	IRB	rps12-trnV-GAC	125371	125410	40	SSC	ndhA intron	F
111508	111540	33	IRB	rrn4.5-rrn5	111539	111571	33	IRB	rrn4.5-rrn5	F
111508	111540	33	IRB	rrn4.5-rrn5	136222	136254	33	IRA	rrn5-rrn4.5	P
111539	111571	33	IRB	rrn4.5-rrn5	136253	136285	33	IRA	rrn5-rrn4.5	P
113769	113798	30	IRB	trnN-GUU-ndhF	113769	113798	30	IRB	trnN-GUU-ndhF	P
113769	113798	30	IRB	trnN-GUU-ndhF	133995	134024	30	IRA	ycf1	F
117152	117184	33	SSC	ndhF-rpl32	117163	117195	33	SSC	ndhF-rpl32	F
117157	117186	30	SSC	ndhF-rpl32	159962	159991	30	IRA-LSC	rpl2-trnH-GUG	F
117168	117201	34	SSC	ndhF-rpl32	159962	159995	34	IRA-LSC	rpl2-trnH-GUG	F
120481	120528	48	SSC	ccsA-ndhD	120505	120552	48	SSC	ccsA-ndhD	F
125371	125410	40	SSC	ndhA intron	145202	145241	40	IRA	trnV-GAC-rps12	P
133995	134024	30	IRA	ycf1	133995	134024	30	IRA	ycf1	P
136222	136254	33	IRA	rrn5-rrn4.5	136253	136285	33	IRA	rrn5-rrn4.5	F
147854	147884	31	IRA	ndhB intron	147854	147884	31	IRA	ndhB intron	P
149518	149573	56	IRA	ndhB-trnL-CAA	149539	149594	56	IRA	ndhB-trnL-CAA	F
149518	149552	35	IRA	ndhB-trnL-CAA	149560	149594	35	IRA	ndhB-trnL-CAA	F
152553	152586	34	IRA	ycf2	152571	152604	34	IRA	ycf2	F
154974	155005	32	IRA	ycf2	154995	155026	32	IRA	ycf2	F
Note: P: palindromic repeats; F: forward repeats; R: reverse repeat; C:complement repeats.

## Sheet: Sorbus americana
Repeat1 start	Repeat1 end	Repeat1 size (bp)	Location 1	Genome site1	Repeat2 start	Repeat2 end	Repeat2 size (bp)	Location 2	Genome site2	Repeat Type
158	189	32	LSC	trnH-GUG-psbA	161	192	32	LSC	trnH-GUG-psbA	P
10145	10199	55	LSC	trnR-UCU-atpA	10145	10199	55	LSC	trnR-UCU-atpA	P
10157	10189	33	LSC	trnR-UCU-atpA	10162	10194	33	LSC	trnR-UCU-atpA	P
10172	10203	32	LSC	trnR-UCU-atpA	10206	10237	32	LSC	trnR-UCU-atpA	F
10308	10351	44	LSC	trnR-UCU-atpA	10308	10351	44	LSC	trnR-UCU-atpA	R
10298	10330	33	LSC	trnR-UCU-atpA	10310	10342	33	LSC	trnR-UCU-atpA	R
10298	10330	33	LSC	trnR-UCU-atpA	10317	10349	33	LSC	trnR-UCU-atpA	F
10439	10469	31	LSC	trnR-UCU-atpA	10460	10490	31	LSC	trnR-UCU-atpA	F
10696	10726	31	LSC	trnR-UCU-atpA	10699	10729	31	LSC	trnR-UCU-atpA	P
13831	13863	33	LSC	atpF-atpH	13831	13863	33	LSC	atpF-atpH	P
10160	10191	32	LSC	trnR-UCU-atpA	34282	34313	32	LSC	trnT-GGU-psbD	R
34323	34352	30	LSC	trnT-GGU-psbD	34345	34374	30	LSC	trnT-GGU-psbD	F
8269	8299	31	LSC	psbI-trnS-GCU	38210	38240	31	LSC	psbC-trnS-UGA	F
8270	8299	30	LSC	psbI-trnS-GCU	47927	47956	30	LSC	trnS-GGA-rps4	P
38211	38240	30	LSC	psbC-trnS-UGA	47927	47956	30	LSC	trnS-GGA-rps4	P
49386	49420	35	LSC	trnT-UGU-trnL-UAA	49420	49454	35	LSC	trnT-UGU-trnL-UAA	F
49838	49870	33	LSC	trnT-UGU-trnL-UAA	49862	49894	33	LSC	trnT-UGU-trnL-UAA	F
10306	10338	33	LSC	trnR-UCU-atpA	54549	54581	33	LSC	ndhC-trnV-UAC	C
10321	10351	31	LSC	trnR-UCU-atpA	54551	54581	31	LSC	ndhC-trnV-UAC	P
54564	54593	30	LSC	ndhC-trnV-UAC	54597	54626	30	LSC	ndhC-trnV-UAC	F
34789	34818	30	LSC	trnT-GGU-psbD	54616	54645	30	LSC	ndhC-trnV-UAC	P
55751	55813	63	LSC	trnM-CAU-atpE	55751	55813	63	LSC	trnM-CAU-atpE	P
62580	62609	30	LSC	accD-psaI	62599	62628	30	LSC	accD-psaI	F
68976	69005	30	LSC	psbE-petL	68994	69023	30	LSC	psbE-petL	F
77839	77882	44	LSC	psbT-psbN	77839	77882	44	LSC	psbT-psbN	P
83087	83116	30	LSC	rps11-rpl36	83087	83116	30	LSC	rps11-rpl36	R
52168	52197	30	LSC	trnF-GAA-ndhJ	83094	83123	30	LSC	rps11-rpl36	F
177	206	30	LSC	trnH-GUG-psbA	83095	83124	30	LSC	rps11-rpl36	C
81500	81530	31	LSC	petD-rpoA	84247	84277	31	LSC	rps8-rpl14	C
92802	92833	32	IRB	ycf2	92823	92854	32	IRB	ycf2	F
95224	95257	34	IRB	ycf2	95242	95275	34	IRB	ycf2	F
98234	98268	35	IRB	trnL-CAA-ndhB	98255	98289	35	IRB	trnL-CAA-ndhB	F
99923	99953	31	IRB	ndhB intron	99923	99953	31	IRB	ndhB intron	P
46461	46499	39	LSC	ycf3 intron	102568	102606	39	IRB	rps12-trnV-GAC	F
111515	111547	33	IRB	rrn4.5-rrn5	111546	111578	33	IRB	rrn4.5-rrn5	F
113776	113805	30	IRB	trnN-GUU-ndhF	113776	113805	30	IRB	trnN-GUU-ndhF	P
117189	117219	31	SSC	ndhF-rpl32	117189	117219	31	SSC	ndhF-rpl32	P
117384	117414	31	SSC	ndhF-rpl32	117384	117414	31	SSC	ndhF-rpl32	R
117382	117413	32	SSC	ndhF-rpl32	117386	117417	32	SSC	ndhF-rpl32	F
4729	4758	30	LSC	trnK-UUU-rps16	117388	117417	30	SSC	ndhF-rpl32	C
117385	117414	30	SSC	ndhF-rpl32	117388	117417	30	SSC	ndhF-rpl32	F
117388	117417	30	SSC	ndhF-rpl32	117388	117417	30	SSC	ndhF-rpl32	R
117388	117417	30	SSC	ndhF-rpl32	117389	117418	30	SSC	ndhF-rpl32	F
117388	117417	30	SSC	ndhF-rpl32	117390	117419	30	SSC	ndhF-rpl32	F
117873	117904	32	SSC	rpl32-trnL-UAG	117900	117931	32	SSC	rpl32-trnL-UAG	F
117959	117988	30	SSC	rpl32-trnL-UAG	117982	118011	30	SSC	rpl32-trnL-UAG	F
124056	124085	30	SSC	ndhG-ndhI	124095	124124	30	SSC	ndhG-ndhI	F
102566	102605	40	IRB	rps12-trnV-GAC	125451	125490	40	SSC	ndhA intron	F
46461	46498	38	LSC	ycf3 intron	125453	125490	38	SSC	ndhA intron	F
113776	113805	30	IRB	trnN-GUU-ndhF	134054	134083	30	IRA	ycf1	F
134054	134083	30	IRA	ycf1	134054	134083	30	IRA	ycf1	P
111515	111547	33	IRB	rrn4.5-rrn5	136281	136313	33	IRA	rrn5-rrn4.5	P
111546	111578	33	IRB	rrn4.5-rrn5	136312	136344	33	IRA	rrn5-rrn4.5	P
136281	136313	33	IRA	rrn5-rrn4.5	136312	136344	33	IRA	rrn5-rrn4.5	F
46461	46499	39	LSC	ycf3 intron	145253	145291	39	IRA	trnV-GAC-rps12	P
125451	125490	40	SSC	ndhA intron	145254	145293	40	IRA	trnV-GAC-rps12	P
99923	99953	31	IRB	ndhB intron	147906	147936	31	IRA	ndhB intron	F
147906	147936	31	IRA	ndhB intron	147906	147936	31	IRA	ndhB intron	P
98234	98268	35	IRB	trnL-CAA-ndhB	149570	149604	35	IRA	ndhB-trnL-CAA	P
98255	98289	35	IRB	trnL-CAA-ndhB	149591	149625	35	IRA	ndhB-trnL-CAA	P
149570	149604	35	IRA	ndhB-trnL-CAA	149591	149625	35	IRA	ndhB-trnL-CAA	F
95224	95257	34	IRB	ycf2	152584	152617	34	IRA	ycf2	P
95242	95275	34	IRB	ycf2	152602	152635	34	IRA	ycf2	P
152584	152617	34	IRA	ycf2	152602	152635	34	IRA	ycf2	F
92802	92833	32	IRB	ycf2	155005	155036	32	IRA	ycf2	P
92823	92854	32	IRB	ycf2	155026	155057	32	IRA	ycf2	P
155005	155036	32	IRA	ycf2	155026	155057	32	IRA	ycf2	F
159993	160023	31	IRA-LSC	rpl2-trnH-GUG	160021	160051	31	IRA-LSC	rpl2-trnH-GUG	F
Note: P: palindromic repeats; F: forward repeats; R: reverse repeat; C:complement repeats.

## Sheet: Sorbus aucuparia
Repeat1 start	Repeat1 end	Repeat1 size (bp)	Location 1	Genome site1	Repeat2 start	Repeat2 end	Repeat2 size (bp)	Location 2	Genome site2	Repeat Type
154	200	47	LSC	trnH-GUG-psbA	154	200	47	LSC	trnH-GUG-psbA	P
176	205	30	LSC	trnH-GUG-psbA	66799	66828	30	LSC	petA-psbJ	C
179	208	30	LSC	trnH-GUG-psbA	83189	83218	30	LSC	rps11-rpl36	C
8271	8301	31	LSC	psbI-trnS-GCU	38144	38174	31	LSC	psbC-trnS-UGA	F
8272	8301	30	LSC	psbI-trnS-GCU	47896	47925	30	LSC	trnS-GGA-rps4	P
10151	10198	48	LSC	trnR-UCU-atpA	10151	10198	48	LSC	trnR-UCU-atpA	P
10159	10191	33	LSC	trnR-UCU-atpA	34254	34286	33	LSC	trnT-GGU-psbD	C
10237	10277	41	LSC	trnR-UCU-atpA	10237	10277	41	LSC	trnR-UCU-atpA	R
10237	10273	37	LSC	trnR-UCU-atpA	10262	10298	37	LSC	trnR-UCU-atpA	F
10241	10298	58	LSC	trnR-UCU-atpA	10241	10298	58	LSC	trnR-UCU-atpA	R
10266	10298	33	LSC	trnR-UCU-atpA	10266	10298	33	LSC	trnR-UCU-atpA	R
10572	10602	31	LSC	trnR-UCU-atpA	39104	39134	31	LSC	psbZ-trnG-GCC	F
10576	10607	32	LSC	trnR-UCU-atpA	39088	39119	32	LSC	psbZ-trnG-GCC	R
10577	10608	32	LSC	trnR-UCU-atpA	39103	39134	32	LSC	psbZ-trnG-GCC	R
10614	10644	31	LSC	trnR-UCU-atpA	10617	10647	31	LSC	trnR-UCU-atpA	P
13751	13783	33	LSC	atpF-atpH	13751	13783	33	LSC	atpF-atpH	P
32243	32274	32	LSC	psbM-trnD-GUC	32243	32274	32	LSC	psbM-trnD-GUC	P
34728	34757	30	LSC	trnT-GGU-psbD	54580	54609	30	LSC	ndhC-trnV-UAC	P
38145	38174	30	LSC	psbC-trnS-UGA	47896	47925	30	LSC	trnS-GGA-rps4	P
39040	39070	31	LSC	psbZ-trnG-GCC	83188	83218	31	LSC	rps11-rpl36	P
39092	39121	30	LSC	psbZ-trnG-GCC	39092	39121	30	LSC	psbZ-trnG-GCC	R
46428	46466	39	LSC	ycf3 intron	102657	102695	39	IRB	rps12-trnV-GAC	F
46428	46465	38	LSC	ycf3 intron	125564	125601	38	SSC	ndhA intron	F
46428	46466	39	LSC	ycf3 intron	145302	145340	39	IRA	trnV-GAC-rps12	P
49755	49787	33	LSC	trnT-UGU-trnL-UAA	49779	49811	33	LSC	trnT-UGU-trnL-UAA	F
54325	54354	30	LSC	ndhC-trnV-UAC	54363	54392	30	LSC	ndhC-trnV-UAC	F
54493	54523	31	LSC	ndhC-trnV-UAC	116679	116709	31	SSC	ndhF-rpl32	P
54499	54530	32	LSC	ndhC-trnV-UAC	83186	83217	32	LSC	rps11-rpl36	F
55726	55784	59	LSC	trnM-CAU-atpE	55726	55784	59	LSC	trnM-CAU-atpE	P
62575	62671	97	LSC	accD-psaI	62594	62690	97	LSC	accD-psaI	F
62575	62652	78	LSC	accD-psaI	62613	62690	78	LSC	accD-psaI	F
62575	62633	59	LSC	accD-psaI	62632	62690	59	LSC	accD-psaI	F
62575	62614	40	LSC	accD-psaI	62651	62690	40	LSC	accD-psaI	F
66796	66825	30	LSC	petA-psbJ	66796	66825	30	LSC	petA-psbJ	R
66801	66833	33	LSC	petA-psbJ	66801	66833	33	LSC	petA-psbJ	R
66802	66831	30	LSC	petA-psbJ	66802	66831	30	LSC	petA-psbJ	R
66802	66831	30	LSC	petA-psbJ	66803	66832	30	LSC	petA-psbJ	F
66802	66835	34	LSC	petA-psbJ	66804	66837	34	LSC	petA-psbJ	F
66802	66831	30	LSC	petA-psbJ	66805	66834	30	LSC	petA-psbJ	F
66802	66834	33	LSC	petA-psbJ	83185	83217	33	LSC	rps11-rpl36	F
66802	66832	31	LSC	petA-psbJ	117563	117593	31	SSC	ndhF-rpl32	F
66802	66834	33	LSC	petA-psbJ	117565	117597	33	SSC	ndhF-rpl32	F
66802	66832	31	LSC	petA-psbJ	117568	117598	31	SSC	ndhF-rpl32	F
66803	66832	30	LSC	petA-psbJ	66803	66832	30	LSC	petA-psbJ	R
66803	66832	30	LSC	petA-psbJ	117571	117600	30	SSC	ndhF-rpl32	R
70799	70830	32	LSC	psaJ-rpl33	70799	70830	32	LSC	psaJ-rpl33	R
77927	77970	44	LSC	psbT-psbN	77927	77970	44	LSC	psbT-psbN	P
83178	83209	32	LSC	rps11-rpl36	83178	83209	32	LSC	rps11-rpl36	R
83181	83211	31	LSC	rps11-rpl36	117560	117590	31	SSC	ndhF-rpl32	F
92870	92901	32	IRB	ycf2	92891	92922	32	IRB	ycf2	F
92870	92901	32	IRB	ycf2	155075	155106	32	IRA	ycf2	P
92891	92922	32	IRB	ycf2	155096	155127	32	IRA	ycf2	P
95292	95325	34	IRB	ycf2	95310	95343	34	IRB	ycf2	F
95292	95325	34	IRB	ycf2	152654	152687	34	IRA	ycf2	P
95310	95343	34	IRB	ycf2	152672	152705	34	IRA	ycf2	P
98302	98357	56	IRB	trnL-CAA-ndhB	98323	98378	56	IRB	trnL-CAA-ndhB	F
98302	98336	35	IRB	trnL-CAA-ndhB	98344	98378	35	IRB	trnL-CAA-ndhB	F
98302	98357	56	IRB	trnL-CAA-ndhB	149619	149674	56	IRA	ndhB-trnL-CAA	P
98302	98336	35	IRB	trnL-CAA-ndhB	149619	149653	35	IRA	ndhB-trnL-CAA	P
98323	98378	56	IRB	trnL-CAA-ndhB	149640	149695	56	IRA	ndhB-trnL-CAA	P
98344	98378	35	IRB	trnL-CAA-ndhB	149661	149695	35	IRA	ndhB-trnL-CAA	P
100012	100042	31	IRB	ndhB intron	100012	100042	31	IRB	ndhB intron	P
100012	100042	31	IRB	ndhB intron	147955	147985	31	IRA	ndhB intron	F
102655	102694	40	IRB	rps12-trnV-GAC	125562	125601	40	SSC	ndhA intron	F
111616	111648	33	IRB	rrn4.5-rrn5	111647	111679	33	IRB	rrn4.5-rrn5	F
111616	111648	33	IRB	rrn4.5-rrn5	136318	136350	33	IRA	rrn5-rrn4.5	P
111647	111679	33	IRB	rrn4.5-rrn5	136349	136381	33	IRA	rrn5-rrn4.5	P
113877	113906	30	IRB	trnN-GUU-ndhF	113877	113906	30	IRB	trnN-GUU-ndhF	P
113877	113906	30	IRB	trnN-GUU-ndhF	134091	134120	30	IRA	ycf1-trnN-GUU	F
114246	114340	95	SSC	trnN-GUU-ndhF	114341	114435	95	SSC	trnN-GUU-ndhF	F
117376	117407	32	SSC	ndhF-rpl32	160076	160107	32	LSC	rpl2-trnH-GUG	F
125562	125601	40	SSC	ndhA intron	145303	145342	40	IRA	trnV-GAC-rps12	P
134091	134120	30	IRA	ycf1-trnN-GUU	134091	134120	30	IRA	ycf1-trnN-GUU	P
136318	136350	33	IRA	rrn5-rrn4.5	136349	136381	33	IRA	rrn5-rrn4.5	F
147955	147985	31	IRA	ndhB intron	147955	147985	31	IRA	ndhB intron	P
149619	149674	56	IRA	ndhB-trnL-CAA	149640	149695	56	IRA	ndhB-trnL-CAA	F
149619	149653	35	IRA	ndhB-trnL-CAA	149661	149695	35	IRA	ndhB-trnL-CAA	F
152654	152687	34	IRA	ycf2	152672	152705	34	IRA	ycf2	F
155075	155106	32	IRA	ycf2	155096	155127	32	IRA	ycf2	F
160071	160100	30	LSC	rpl2-trnH-GUG	160073	160102	30	LSC	rpl2-trnH-GUG	C
Note: P: palindromic repeats; F: forward repeats; R: reverse repeat; C:complement repeats.

## Sheet: Sorbus commixta
Repeat1 start	Repeat1 end	Repeat1 size (bp)	Location 1	Genome site1	Repeat2 start	Repeat2 end	Repeat2 size (bp)	Location 2	Genome site2	Repeat Type
154	198	45	LSC	trnH-GUG-psbA	154	198	45	LSC	trnH-GUG-psbA	P
4709	4738	30	LSC	trnK-UUU-rps16	82999	83028	30	LSC	rps11-rpl36	C
6919	6948	30	LSC	rps16-trnQ-UUG	83001	83030	30	LSC	rps11-rpl36	P
6922	6951	30	LSC	rps16-trnQ-UUG	82998	83027	30	LSC	rps11-rpl36	C
6922	6951	30	LSC	rps16-trnQ-UUG	117284	117313	30	SSC	ndhF-rpl32	P
6922	6952	31	LSC	rps16-trnQ-UUG	117295	117325	31	SSC	ndhF-rpl32	P
6925	6955	31	LSC	rps16-trnQ-UUG	117287	117317	31	SSC	ndhF-rpl32	P
6928	6957	30	LSC	rps16-trnQ-UUG	82993	83022	30	LSC	rps11-rpl36	P
6929	6958	30	LSC	rps16-trnQ-UUG	82998	83027	30	LSC	rps11-rpl36	P
8263	8293	31	LSC	psbI-trnS-GCU	38133	38163	31	LSC	psbC-trnS-UGA	F
8264	8293	30	LSC	psbI-trnS-GCU	47862	47891	30	LSC	trnS-GGA-rps4	P
10144	10191	48	LSC	trnR-UCU-atpA	10144	10191	48	LSC	trnR-UCU-atpA	P
10151	10183	33	LSC	trnR-UCU-atpA	34243	34275	33	LSC	trnT-GGU-psbD	R
10235	10267	33	LSC	trnR-UCU-atpA	10235	10267	33	LSC	trnR-UCU-atpA	R
10386	10415	30	LSC	trnR-UCU-atpA	10413	10442	30	LSC	trnR-UCU-atpA	F
10582	10612	31	LSC	trnR-UCU-atpA	39094	39124	31	LSC	psbZ-trnG-GCC	F
10586	10617	32	LSC	trnR-UCU-atpA	39078	39109	32	LSC	psbZ-trnG-GCC	R
10587	10618	32	LSC	trnR-UCU-atpA	39093	39124	32	LSC	psbZ-trnG-GCC	R
10624	10654	31	LSC	trnR-UCU-atpA	10627	10657	31	LSC	trnR-UCU-atpA	P
13762	13794	33	LSC	atpF-atpH	13762	13794	33	LSC	atpF-atpH	P
32248	32279	32	LSC	psbM-trnD-GUC	32248	32279	32	LSC	psbM-trnD-GUC	P
34717	34746	30	LSC	trnT-GGU-psbD	54568	54597	30	LSC	ndhC-trnV-UAC	P
38134	38163	30	LSC	psbC-trnS-UGA	47862	47891	30	LSC	trnS-GGA-rps4	P
39082	39111	30	LSC	psbZ-trnG-GCC	39082	39111	30	LSC	psbZ-trnG-GCC	R
46396	46434	39	LSC	ycf3 intron	102473	102511	39	IRB	rps12-trnV-GAC	F
46396	46433	38	LSC	ycf3 intron	125299	125336	38	SSC	ndhA intron	F
46396	46434	39	LSC	ycf3 intron	145133	145171	39	IRA	trnV-GAC-rps12	P
49743	49775	33	LSC	trnT-UGU-trnL-UAA	49767	49799	33	LSC	trnT-UGU-trnL-UAA	F
54297	54328	32	LSC	ndhC-trnV-UAC	54328	54359	32	LSC	ndhC-trnV-UAC	F
54464	54495	32	LSC	ndhC-trnV-UAC	83011	83042	32	LSC	rps11-rpl36	F
54464	54493	30	LSC	ndhC-trnV-UAC	117297	117326	30	SSC	ndhF-rpl32	F
55714	55772	59	LSC	trnM-CAU-atpE	55714	55772	59	LSC	trnM-CAU-atpE	P
70632	70662	31	LSC	psaJ-rpl33	83004	83034	31	LSC	rps11-rpl36	F
77746	77789	44	LSC	psbT-psbN	77746	77789	44	LSC	psbT-psbN	P
82994	83027	34	LSC	rps11-rpl36	117283	117316	34	SSC	ndhF-rpl32	F
82995	83024	30	LSC	rps11-rpl36	117288	117317	30	SSC	ndhF-rpl32	F
82997	83028	32	LSC	rps11-rpl36	117289	117320	32	SSC	ndhF-rpl32	F
82998	83034	37	LSC	rps11-rpl36	82998	83034	37	LSC	rps11-rpl36	R
82998	83027	30	LSC	rps11-rpl36	117286	117315	30	SSC	ndhF-rpl32	R
82998	83027	30	LSC	rps11-rpl36	117288	117317	30	SSC	ndhF-rpl32	R
82998	83027	30	LSC	rps11-rpl36	117288	117317	30	SSC	ndhF-rpl32	F
82998	83027	30	LSC	rps11-rpl36	117293	117322	30	SSC	ndhF-rpl32	R
82998	83027	30	LSC	rps11-rpl36	117296	117325	30	SSC	ndhF-rpl32	R
83001	83030	30	LSC	rps11-rpl36	117284	117313	30	SSC	ndhF-rpl32	R
83001	83031	31	LSC	rps11-rpl36	117286	117316	31	SSC	ndhF-rpl32	R
83001	83031	31	LSC	rps11-rpl36	117287	117317	31	SSC	ndhF-rpl32	R
83001	83031	31	LSC	rps11-rpl36	117287	117317	31	SSC	ndhF-rpl32	F
83002	83031	30	LSC	rps11-rpl36	117284	117313	30	SSC	ndhF-rpl32	F
83004	83035	32	LSC	rps11-rpl36	117286	117317	32	SSC	ndhF-rpl32	R
83004	83034	31	LSC	rps11-rpl36	117292	117322	31	SSC	ndhF-rpl32	F
83004	83036	33	LSC	rps11-rpl36	117295	117327	33	SSC	ndhF-rpl32	F
92686	92717	32	IRB	ycf2	92707	92738	32	IRB	ycf2	F
92686	92717	32	IRB	ycf2	154906	154937	32	IRA	ycf2	P
92707	92738	32	IRB	ycf2	154927	154958	32	IRA	ycf2	P
95108	95141	34	IRB	ycf2	95126	95159	34	IRB	ycf2	F
95108	95141	34	IRB	ycf2	152485	152518	34	IRA	ycf2	P
95126	95159	34	IRB	ycf2	152503	152536	34	IRA	ycf2	P
98118	98173	56	IRB	trnL-CAA-ndhB	98139	98194	56	IRB	trnL-CAA-ndhB	F
98118	98152	35	IRB	trnL-CAA-ndhB	98160	98194	35	IRB	trnL-CAA-ndhB	F
98118	98173	56	IRB	trnL-CAA-ndhB	149450	149505	56	IRA	ndhB-trnL-CAA	P
98118	98152	35	IRB	trnL-CAA-ndhB	149450	149484	35	IRA	ndhB-trnL-CAA	P
98139	98194	56	IRB	trnL-CAA-ndhB	149471	149526	56	IRA	ndhB-trnL-CAA	P
98160	98194	35	IRB	trnL-CAA-ndhB	149492	149526	35	IRA	ndhB-trnL-CAA	P
99828	99858	31	IRB	ndhB intron	99828	99858	31	IRB	ndhB intron	P
99828	99858	31	IRB	ndhB intron	147786	147816	31	IRA	ndhB intron	F
102471	102510	40	IRB	rps12-trnV-GAC	125297	125336	40	SSC	ndhA intron	F
111432	111464	33	IRB	rrn4.5-rrn5	111463	111495	33	IRB	rrn4.5-rrn5	F
111432	111464	33	IRB	rrn4.5-rrn5	136149	136181	33	IRA	rrn5-rrn4.5	P
111463	111495	33	IRB	rrn4.5-rrn5	136180	136212	33	IRA	rrn5-rrn4.5	P
113693	113722	30	IRB	trnN-GUU-ndhF	113693	113722	30	IRB	trnN-GUU-ndhF	P
113693	113722	30	IRB	trnN-GUU-ndhF	133922	133951	30	IRA	ycf1	F
117080	117112	33	SSC	ndhF-rpl32	117091	117123	33	SSC	ndhF-rpl32	F
117085	117114	30	SSC	ndhF-rpl32	159894	159923	30	IRA-LSC	rpl2-trnH-GUG	F
117096	117129	34	SSC	ndhF-rpl32	159894	159927	34	IRA-LSC	rpl2-trnH-GUG	F
117284	117313	30	SSC	ndhF-rpl32	117288	117317	30	SSC	ndhF-rpl32	F
117286	117317	32	SSC	ndhF-rpl32	117286	117317	32	SSC	ndhF-rpl32	R
117286	117316	31	SSC	ndhF-rpl32	117286	117316	31	SSC	ndhF-rpl32	R
117286	117315	30	SSC	ndhF-rpl32	117286	117315	30	SSC	ndhF-rpl32	R
117286	117316	31	SSC	ndhF-rpl32	117287	117317	31	SSC	ndhF-rpl32	F
117286	117317	32	SSC	ndhF-rpl32	117291	117322	32	SSC	ndhF-rpl32	F
117286	117316	31	SSC	ndhF-rpl32	117292	117322	31	SSC	ndhF-rpl32	F
117286	117315	30	SSC	ndhF-rpl32	117293	117322	30	SSC	ndhF-rpl32	F
117287	117317	31	SSC	ndhF-rpl32	117287	117317	31	SSC	ndhF-rpl32	R
117287	117316	30	SSC	ndhF-rpl32	117290	117319	30	SSC	ndhF-rpl32	F
117288	117317	30	SSC	ndhF-rpl32	117290	117319	30	SSC	ndhF-rpl32	R
117290	117319	30	SSC	ndhF-rpl32	117292	117321	30	SSC	ndhF-rpl32	F
125297	125336	40	SSC	ndhA intron	145134	145173	40	IRA	trnV-GAC-rps12	P
133922	133951	30	IRA	ycf1	133922	133951	30	IRA	ycf1	P
136149	136181	33	IRA	rrn5-rrn4.5	136180	136212	33	IRA	rrn5-rrn4.5	F
147786	147816	31	IRA	ndhB intron	147786	147816	31	IRA	ndhB intron	P
149450	149505	56	IRA	ndhB-trnL-CAA	149471	149526	56	IRA	ndhB-trnL-CAA	F
149450	149484	35	IRA	ndhB-trnL-CAA	149492	149526	35	IRA	ndhB-trnL-CAA	F
152485	152518	34	IRA	ycf2	152503	152536	34	IRA	ycf2	F
154906	154937	32	IRA	ycf2	154927	154958	32	IRA	ycf2	F
Note: P: palindromic repeats; F: forward repeats; R: reverse repeat; C:complement repeats.

## Sheet: Sorbus discolor
Repeat1 start	Repeat1 end	Repeat1 size (bp)	Location 1	Genome site1	Repeat2 start	Repeat2 end	Repeat2 size (bp)	Location 2	Genome site2	Repeat Type
162	194	33	LSC	trnH-GUG-psbA	162	194	33	LSC	trnH-GUG-psbA	P
180	209	30	LSC	trnH-GUG-psbA	83199	83228	30	LSC	rps11-rpl36	C
4997	5026	30	LSC	trnK-UUU-rps16	10326	10355	30	LSC	trnR-UCU-atpA	F
5006	5035	30	LSC	trnK-UUU-rps16	10320	10349	30	LSC	trnR-UCU-atpA	F
6938	6969	32	LSC	rps16-trnQ-UUG	86416	86447	32	LSC	rpl16-rps3	P
6942	6971	30	LSC	rps16-trnQ-UUG	83184	83213	30	LSC	rps11-rpl36	C
6943	6973	31	LSC	rps16-trnQ-UUG	83182	83212	31	LSC	rps11-rpl36	C
6943	6972	30	LSC	rps16-trnQ-UUG	117488	117517	30	SSC	ndhF-rpl32	P
6948	6977	30	LSC	rps16-trnQ-UUG	83184	83213	30	LSC	rps11-rpl36	P
6949	6978	30	LSC	rps16-trnQ-UUG	83177	83206	30	LSC	rps11-rpl36	P
8284	8314	31	LSC	psbI-trnS-GCU	38265	38295	31	LSC	psbC-trnS-UGA	F
8285	8314	30	LSC	psbI-trnS-GCU	47997	48026	30	LSC	trnS-GGA-rps4	P
10172	10226	55	LSC	trnR-UCU-atpA	10172	10226	55	LSC	trnR-UCU-atpA	P
10177	10209	33	LSC	trnR-UCU-atpA	10182	10214	33	LSC	trnR-UCU-atpA	P
10180	10209	30	LSC	trnR-UCU-atpA	34375	34404	30	LSC	trnT-GGU-psbD	C
10263	10299	37	LSC	trnR-UCU-atpA	10380	10416	37	LSC	trnR-UCU-atpA	F
10269	10299	31	LSC	trnR-UCU-atpA	10336	10366	31	LSC	trnR-UCU-atpA	F
10269	10299	31	LSC	trnR-UCU-atpA	10338	10368	31	LSC	trnR-UCU-atpA	R
10269	10298	30	LSC	trnR-UCU-atpA	10389	10418	30	LSC	trnR-UCU-atpA	R
10270	10299	30	LSC	trnR-UCU-atpA	10271	10300	30	LSC	trnR-UCU-atpA	R
10281	10320	40	LSC	trnR-UCU-atpA	10302	10341	40	LSC	trnR-UCU-atpA	F
10302	10332	31	LSC	trnR-UCU-atpA	10326	10356	31	LSC	trnR-UCU-atpA	R
10303	10340	38	LSC	trnR-UCU-atpA	10303	10340	38	LSC	trnR-UCU-atpA	R
10307	10336	30	LSC	trnR-UCU-atpA	54587	54616	30	LSC	ndhC-trnV-UAC	P
10311	10340	30	LSC	trnR-UCU-atpA	10326	10355	30	LSC	trnR-UCU-atpA	F
10334	10370	37	LSC	trnR-UCU-atpA	10334	10370	37	LSC	trnR-UCU-atpA	R
10336	10365	30	LSC	trnR-UCU-atpA	10389	10418	30	LSC	trnR-UCU-atpA	R
10339	10368	30	LSC	trnR-UCU-atpA	10389	10418	30	LSC	trnR-UCU-atpA	F
10384	10415	32	LSC	trnR-UCU-atpA	10389	10420	32	LSC	trnR-UCU-atpA	R
10501	10530	30	LSC	trnR-UCU-atpA	10528	10557	30	LSC	trnR-UCU-atpA	F
10697	10727	31	LSC	trnR-UCU-atpA	39228	39258	31	LSC	psbZ-trnG-GCC	F
10701	10732	32	LSC	trnR-UCU-atpA	39212	39243	32	LSC	psbZ-trnG-GCC	R
10702	10733	32	LSC	trnR-UCU-atpA	39227	39258	32	LSC	psbZ-trnG-GCC	R
10739	10769	31	LSC	trnR-UCU-atpA	10742	10772	31	LSC	trnR-UCU-atpA	P
13882	13914	33	LSC	atpF-atpH	13882	13914	33	LSC	atpF-atpH	P
15454	15486	33	LSC	atpH-atpI	117482	117514	33	SSC	ndhF-rpl32	F
32380	32411	32	LSC	psbM-trnD-GUC	32380	32411	32	LSC	psbM-trnD-GUC	P
34849	34878	30	LSC	trnT-GGU-psbD	54687	54716	30	LSC	ndhC-trnV-UAC	P
38266	38295	30	LSC	psbD-psbC-trnS-UGA	47997	48026	30	LSC	trnS-GGA-rps4	P
39161	39190	30	LSC	psbZ-trnG-GCC	83199	83228	30	LSC	rps11-rpl36	P
39216	39245	30	LSC	psbZ-trnG-GCC	39216	39245	30	LSC	psbZ-trnG-GCC	R
46531	46569	39	LSC	ycf3 intron	102685	102723	39	IRB	rps12-trnV-GAC	F
46531	46568	38	LSC	ycf3 intron	125485	125522	38	SSC	ndhA intron	F
46531	46569	39	LSC	ycf3 intron	145341	145379	39	IRA	trnV-GAC-rps12	P
49856	49888	33	LSC	trnT-UGU-trnL-UAA	49880	49912	33	LSC	trnT-UGU-trnL-UAA	F
54562	54593	32	LSC	ndhC-trnV-UAC	83196	83227	32	LSC	rps11-rpl36	F
54562	54591	30	LSC	ndhC-trnV-UAC	117489	117518	30	SSC	ndhF-rpl32	F
54613	54642	30	LSC	ndhC-trnV-UAC	54634	54663	30	LSC	ndhC-trnV-UAC	F
55842	55900	59	LSC	trnM-CAU-atpE	55842	55900	59	LSC	trnM-CAU-atpE	P
70803	70834	32	LSC	psaJ-rpl33	70803	70834	32	LSC	psaJ-rpl33	R
70815	70846	32	LSC	psaJ-rpl33	83188	83219	32	LSC	rps11-rpl36	F
70818	70847	30	LSC	psaJ-rpl33	83181	83210	30	LSC	rps11-rpl36	R
77931	77974	44	LSC	psbT-psbN	77931	77974	44	LSC	psbT-psbN	P
83182	83219	38	LSC	rps11-rpl36	83182	83219	38	LSC	rps11-rpl36	R
83182	83211	30	LSC	rps11-rpl36	117482	117511	30	SSC	ndhF-rpl32	F
83182	83212	31	LSC	rps11-rpl36	117484	117514	31	SSC	ndhF-rpl32	R
83182	83211	30	LSC	rps11-rpl36	117488	117517	30	SSC	ndhF-rpl32	R
83184	83213	30	LSC	rps11-rpl36	83184	83213	30	LSC	rps11-rpl36	R
83185	83214	30	LSC	rps11-rpl36	86416	86445	30	LSC	rpl16-rps3	F
83186	83215	30	LSC	rps11-rpl36	117482	117511	30	SSC	ndhF-rpl32	F
83188	83217	30	LSC	rps11-rpl36	117480	117509	30	SSC	ndhF-rpl32	R
83190	83221	32	LSC	rps11-rpl36	117488	117519	32	SSC	ndhF-rpl32	F
83219	83248	30	LSC	rps11-rpl36	83243	83272	30	LSC	rps11-rpl36	F
92898	92929	32	IRB	ycf2	92919	92950	32	IRB	ycf2	F
92898	92929	32	IRB	ycf2	155114	155145	32	IRA	ycf2	P
92919	92950	32	IRB	ycf2	155135	155166	32	IRA	ycf2	P
95320	95353	34	IRB	ycf2	95338	95371	34	IRB	ycf2	F
95320	95353	34	IRB	ycf2	152693	152726	34	IRA	ycf2	P
95338	95371	34	IRB	ycf2	152711	152744	34	IRA	ycf2	P
98330	98385	56	IRB	trnL-CAA-ndhB	98351	98406	56	IRB	trnL-CAA-ndhB	F
98330	98364	35	IRB	trnL-CAA-ndhB	98372	98406	35	IRB	trnL-CAA-ndhB	F
98330	98385	56	IRB	trnL-CAA-ndhB	149658	149713	56	IRA	ndhB-trnL-CAA	P
98330	98364	35	IRB	trnL-CAA-ndhB	149658	149692	35	IRA	ndhB-trnL-CAA	P
98351	98406	56	IRB	trnL-CAA-ndhB	149679	149734	56	IRA	ndhB-trnL-CAA	P
98372	98406	35	IRB	trnL-CAA-ndhB	149700	149734	35	IRA	ndhB-trnL-CAA	P
100040	100070	31	IRB	ndhB intron	100040	100070	31	IRB	ndhB intron	P
100040	100070	31	IRB	ndhB intron	147994	148024	31	IRA	ndhB intron	F
102683	102722	40	IRB	rps12-trnV-GAC	125483	125522	40	SSC	ndhA intron	F
111644	111676	33	IRB	rrn4.5-rrn5	111675	111707	33	IRB	rrn4.5-rrn5	F
111644	111676	33	IRB	rrn4.5-rrn5	136357	136389	33	IRA	rrn5-rrn4.5	P
111675	111707	33	IRB	rrn4.5-rrn5	136388	136420	33	IRA	rrn5-rrn4.5	P
113905	113934	30	IRB	trnN-GUU-ndhF	113905	113934	30	IRB	trnN-GUU-ndhF	P
113905	113934	30	IRB	trnN-GUU-ndhF	134130	134159	30	IRA	ycf1	F
117300	117332	33	SSC	ndhF-rpl32	117311	117343	33	SSC	ndhF-rpl32	F
117305	117334	30	SSC	ndhF-rpl32	160102	160131	30	IRA-LSC	rpl2-trnH-GUG	F
117316	117349	34	SSC	ndhF-rpl32	160102	160135	34	IRA-LSC	rpl2-trnH-GUG	F
125483	125522	40	SSC	ndhA intron	145342	145381	40	IRA	trnV-GAC-rps12	P
134130	134159	30	IRA	ycf1	134130	134159	30	IRA	ycf1	P
136357	136389	33	IRA	rrn5-rrn4.5	136388	136420	33	IRA	rrn5-rrn4.5	F
147994	148024	31	IRA	ndhB intron	147994	148024	31	IRA	ndhB intron	P
149658	149713	56	IRA	ndhB-trnL-CAA	149679	149734	56	IRA	ndhB-trnL-CAA	F
149658	149692	35	IRA	ndhB-trnL-CAA	149700	149734	35	IRA	ndhB-trnL-CAA	F
152693	152726	34	IRA	ycf2	152711	152744	34	IRA	ycf2	F
155114	155145	32	IRA	ycf2	155135	155166	32	IRA	ycf2	F
			Note: P: palindromic repeats; F: forward repeats; R: reverse repeat; C:complement repeats.

## Sheet: Sorbus filipes
Repeat1 start	Repeat1 end	Repeat1 size (bp)	Location 1	Genome site1	Repeat2 start	Repeat2 end	Repeat2 size (bp)	Location 2	Genome site2	Repeat Type
161	191	31	LSC	trnH-GUG-psbA	161	191	31	LSC	trnH-GUG-psbA	P
170	200	31	LSC	trnH-GUG-psbA	63228	63258	31	LSC	psaI-ycf4	R
178	207	30	LSC	trnH-GUG-psbA	83053	83082	30	LSC	rps11-rpl36	C
4722	4752	31	LSC	trnK-UUU-rps16	83047	83077	31	LSC	rps11-rpl36	P
4728	4757	30	LSC	trnK-UUU-rps16	6932	6961	30	LSC	rps16-trnQ-UUG	R
4732	4761	30	LSC	trnK-UUU-rps16	47301	47330	30	LSC	ycf3-trnS-GGA	R
8277	8307	31	LSC	psbI-trnS-GCU	38125	38155	31	LSC	psbC-trnS-UGA	F
8278	8307	30	LSC	psbI-trnS-GCU	47819	47848	30	LSC	trnS-GGA-rps4	P
10159	10206	48	LSC	trnR-UCU-atpA	10159	10206	48	LSC	trnR-UCU-atpA	P
10167	10196	30	LSC	trnR-UCU-atpA	34238	34267	30	LSC	trnT-GGU-psbD	C
10326	10355	30	LSC	trnR-UCU-atpA	10343	10372	30	LSC	trnR-UCU-atpA	F
10594	10624	31	LSC	trnR-UCU-atpA	10597	10627	31	LSC	trnR-UCU-atpA	P
13730	13762	33	LSC	atpF-atpH	13730	13762	33	LSC	atpF-atpH	P
28427	28456	30	LSC	rpoB-trnC-GCA	28448	28477	30	LSC	rpoB-trnC-GCA	F
29453	29482	30	LSC	trnC-GCA-petN	29475	29504	30	LSC	trnC-GCA-petN	F
34704	34733	30	LSC	trnT-GGU-psbD	54532	54561	30	LSC	ndhC-trnV-UAC	P
34846	34876	31	LSC	trnT-GGU-psbD	159869	159899	31	IRA-LSC	rpl2-trnH-GUG	F
38126	38155	30	LSC	psbC-trnS-UGA	47819	47848	30	LSC	trnS-GGA-rps4	P
46360	46398	39	LSC	ycf3 intron	102555	102593	39	IRB	rps12-trnV-GAC	F
46360	46397	38	LSC	ycf3 intron	125309	125346	38	SSC	ndhA intron	F
46360	46398	39	LSC	ycf3 intron	145120	145158	39	IRA	trnV-GAC-rps12	P
49282	49316	35	LSC	trnT-UGU-trnL-UAA	49316	49350	35	LSC	trnT-UGU-trnL-UAA	F
49751	49783	33	LSC	trnT-UGU-trnL-UAA	49775	49807	33	LSC	trnT-UGU-trnL-UAA	F
52090	52119	30	LSC	trnF-GAA-ndhJ	83051	83080	30	LSC	rps11-rpl36	F
54456	54485	30	LSC	ndhC-trnV-UAC	54471	54500	30	LSC	ndhC-trnV-UAC	F
54491	54520	30	LSC	ndhC-trnV-UAC	54513	54542	30	LSC	ndhC-trnV-UAC	F
55692	55750	59	LSC	trnM-CAU-atpE	55692	55750	59	LSC	trnM-CAU-atpE	P
77796	77839	44	LSC	psbT-psbN	77796	77839	44	LSC	psbT-psbN	P
83044	83073	30	LSC	rps11-rpl36	83044	83073	30	LSC	rps11-rpl36	R
85442	85482	41	LSC	rpl16 intron	85469	85509	41	LSC	rpl16 intron	F
92789	92820	32	IRB	ycf2	92810	92841	32	IRB	ycf2	F
92789	92820	32	IRB	ycf2	154872	154903	32	IRA	ycf2	P
92810	92841	32	IRB	ycf2	154893	154924	32	IRA	ycf2	P
95211	95244	34	IRB	ycf2	95229	95262	34	IRB	ycf2	F
95211	95244	34	IRB	ycf2	152451	152484	34	IRA	ycf2	P
95229	95262	34	IRB	ycf2	152469	152502	34	IRA	ycf2	P
98221	98255	35	IRB	trnL-CAA-ndhB	98242	98276	35	IRB	trnL-CAA-ndhB	F
98221	98255	35	IRB	trnL-CAA-ndhB	149437	149471	35	IRA	ndhB-trnL-CAA	P
98242	98276	35	IRB	trnL-CAA-ndhB	149458	149492	35	IRA	ndhB-trnL-CAA	P
99910	99940	31	IRB	ndhB intron	99910	99940	31	IRB	ndhB intron	P
99910	99940	31	IRB	ndhB intron	147773	147803	31	IRA	ndhB intron	F
102553	102592	40	IRB	rps12-trnV-GAC	125307	125346	40	SSC	ndhA intron	F
111503	111535	33	IRB	rrn4.5-rrn5	111534	111566	33	IRB	rrn4.5-rrn5	F
111503	111535	33	IRB	rrn4.5-rrn5	136147	136179	33	IRA	rrn5-rrn4.5	P
111534	111566	33	IRB	rrn4.5-rrn5	136178	136210	33	IRA	rrn5-rrn4.5	P
113764	113793	30	IRB	trnN-GUU-ndhF	113764	113793	30	IRB	trnN-GUU-ndhF	P
113764	113793	30	IRB	trnN-GUU-ndhF	133920	133949	30	IRA	ycf1	F
117757	117792	36	SSC	rpl32-trnL-UAG	117777	117812	36	SSC	rpl32-trnL-UAG	F
117837	117866	30	SSC	rpl32-trnL-UAG	117861	117890	30	SSC	rpl32-trnL-UAG	F
125307	125346	40	SSC	ndhA intron	145121	145160	40	IRA	trnV-GAC-rps12	P
133920	133949	30	IRA	ycf1	133920	133949	30	IRA	ycf1	P
136147	136179	33	IRA	rrn5-rrn4.5	136178	136210	33	IRA	rrn5-rrn4.5	F
147773	147803	31	IRA	ndhB intron	147773	147803	31	IRA	ndhB intron	P
149437	149471	35	IRA	ndhB-trnL-CAA	149458	149492	35	IRA	ndhB-trnL-CAA	F
152451	152484	34	IRA	ycf2	152469	152502	34	IRA	ycf2	F
154872	154903	32	IRA	ycf2	154893	154924	32	IRA	ycf2	F
Note: P: palindromic repeats; F: forward repeats; R: reverse repeat; C:complement repeats.

## Sheet: Sorbus hupehensis
Repeat1 start	Repeat1 end	Repeat1 size (bp)	Location 1	Genome site1	Repeat2 start	Repeat2 end	Repeat2 size (bp)	Location 2	Genome site2	Repeat Type
154	184	31	LSC	trnH-GUG-psbA	63276	63306	31	LSC	psaI-ycf4	C
162	194	33	LSC	trnH-GUG-psbA	162	194	33	LSC	trnH-GUG-psbA	P
180	209	30	LSC	trnH-GUG-psbA	83143	83172	30	LSC	rps11-rpl36	C
4718	4749	32	LSC	trnK-UUU-rps16	47379	47410	32	LSC	ycf3-trnS-GGA	R
8264	8294	31	LSC	psbI-trnS-GCU	38195	38225	31	LSC	psbC-trnS-UGA	F
8265	8294	30	LSC	psbI-trnS-GCU	47899	47928	30	LSC	trnS-GGA-rps4	P
10175	10222	48	LSC	trnR-UCU-atpA	10175	10222	48	LSC	trnR-UCU-atpA	P
10183	10212	30	LSC	trnR-UCU-atpA	34308	34337	30	LSC	trnT-GGU-psbD	C
10250	10285	36	LSC	trnR-UCU-atpA	10285	10320	36	LSC	trnR-UCU-atpA	F
10334	10364	31	LSC	trnR-UCU-atpA	10334	10364	31	LSC	trnR-UCU-atpA	R
10395	10424	30	LSC	trnR-UCU-atpA	10412	10441	30	LSC	trnR-UCU-atpA	F
10663	10693	31	LSC	trnR-UCU-atpA	10666	10696	31	LSC	trnR-UCU-atpA	P
13668	13698	31	LSC	atpF-atpH	13688	13718	31	LSC	atpF-atpH	F
13820	13852	33	LSC	atpF-atpH	13820	13852	33	LSC	atpF-atpH	P
30257	30287	31	LSC	petN-psbM	30257	30287	31	LSC	petN-psbM	R
34774	34803	30	LSC	trnT-GGU-psbD	54624	54653	30	LSC	ndhC-trnV-UAC	P
34916	34946	31	LSC	trnT-GGU-psbD	159921	159951	31	LSC	rpl2-trnH-GUG	F
38196	38225	30	LSC	psbC-trnS-UGA	47899	47928	30	LSC	trnS-GGA-rps4	P
46435	46473	39	LSC	ycf3 intron	102615	102653	39	IRB	rps12-trnV-GAC	F
46435	46472	38	LSC	ycf3 intron	125362	125399	38	SSC	ndhA intron	F
46435	46473	39	LSC	ycf3 intron	145172	145210	39	IRA	trnV-GAC-rps12	P
48987	49017	31	LSC	rps4-trnT-UGU	54571	54601	31	LSC	ndhC-trnV-UAC	P
49358	49392	35	LSC	trnT-UGU-trnL-UAA	49392	49426	35	LSC	trnT-UGU-trnL-UAA	F
49827	49859	33	LSC	trnT-UGU-trnL-UAA	49851	49883	33	LSC	trnT-UGU-trnL-UAA	F
52167	52196	30	LSC	trnF-GAA-ndhJ	83142	83171	30	LSC	rps11-rpl36	F
54577	54607	31	LSC	ndhC-trnV-UAC	54592	54622	31	LSC	ndhC-trnV-UAC	F
54670	54700	31	LSC	ndhC-trnV-UAC	54690	54720	31	LSC	ndhC-trnV-UAC	F
55779	55841	63	LSC	trnM-CAU-atpE	55779	55841	63	LSC	trnM-CAU-atpE	P
70727	70757	31	LSC	psaJ-rpl33	83133	83163	31	LSC	rps11-rpl36	F
77884	77927	44	LSC	psbT-psbN	77884	77927	44	LSC	psbT-psbN	P
83133	83163	31	LSC	rps11-rpl36	83133	83163	31	LSC	rps11-rpl36	R
92849	92880	32	IRB	ycf2	92870	92901	32	IRB	ycf2	F
92849	92880	32	IRB	ycf2	154924	154955	32	IRA	ycf2	P
92870	92901	32	IRB	ycf2	154945	154976	32	IRA	ycf2	P
95271	95304	34	IRB	ycf2	95289	95322	34	IRB	ycf2	F
95271	95304	34	IRB	ycf2	152503	152536	34	IRA	ycf2	P
95289	95322	34	IRB	ycf2	152521	152554	34	IRA	ycf2	P
98281	98315	35	IRB	trnL-CAA-ndhB	98302	98336	35	IRB	trnL-CAA-ndhB	F
98281	98315	35	IRB	trnL-CAA-ndhB	149489	149523	35	IRA	ndhB-trnL-CAA	P
98302	98336	35	IRB	trnL-CAA-ndhB	149510	149544	35	IRA	ndhB-trnL-CAA	P
99970	100000	31	IRB	ndhB intron	99970	100000	31	IRB	ndhB intron	P
99970	100000	31	IRB	ndhB intron	147825	147855	31	IRA	ndhB intron	F
102613	102652	40	IRB	rps12-trnV-GAC	125360	125399	40	SSC	ndhA intron	F
111563	111595	33	IRB	rrn4.5-rrn5	111594	111626	33	IRB	rrn4.5-rrn5	F
111563	111595	33	IRB	rrn4.5-rrn5	136199	136231	33	IRA	rrn5-rrn4.5	P
111594	111626	33	IRB	rrn4.5-rrn5	136230	136262	33	IRA	rrn5-rrn4.5	P
113824	113853	30	IRB	trnN-GUU-ndhF	113824	113853	30	IRB	trnN-GUU-ndhF	P
113824	113853	30	IRB	trnN-GUU-ndhF	133972	134001	30	IRA	ycf1	F
117817	117852	36	SSC	rpl32-trnL-UAG	117837	117872	36	SSC	rpl32-trnL-UAG	F
117897	117926	30	SSC	rpl32-trnL-UAG	117921	117950	30	SSC	rpl32-trnL-UAG	F
125360	125399	40	SSC	ndhA intron	145173	145212	40	IRA	trnV-GAC-rps12	P
133972	134001	30	IRA	ycf1	133972	134001	30	IRA	ycf1	P
136199	136231	33	IRA	rrn5-rrn4.5	136230	136262	33	IRA	rrn5-rrn4.5	F
147825	147855	31	IRA	ndhB intron	147825	147855	31	IRA	ndhB intron	P
149489	149523	35	IRA	ndhB-trnL-CAA	149510	149544	35	IRA	ndhB-trnL-CAA	F
152503	152536	34	IRA	ycf2	152521	152554	34	IRA	ycf2	F
154924	154955	32	IRA	ycf2	154945	154976	32	IRA	ycf2	F
Note: P: palindromic repeats; F: forward repeats; R: reverse repeat; C:complement repeats.

## Sheet: Sorbus paucijuga
Repeat1 start	Repeat1 end	Repeat1 size (bp)	Location 1	Genome site1	Repeat2 start	Repeat2 end	Repeat2 size (bp)	Location 2	Genome site2	Repeat Type
162	194	33	LSC	trnH-GUG-psbA	162	194	33	LSC	trnH-GUG-psbA	P
180	209	30	LSC	trnH-GUG-psbA	83111	83140	30	LSC	rps11-rpl36	C
6937	6968	32	LSC	rps16-trnQ-UUG	86327	86358	32	LSC	rpl16-rps3	P
6941	6970	30	LSC	rps16-trnQ-UUG	83096	83125	30	LSC	rps11-rpl36	C
6942	6972	31	LSC	rps16-trnQ-UUG	83094	83124	31	LSC	rps11-rpl36	C
6942	6971	30	LSC	rps16-trnQ-UUG	117399	117428	30	SSC	ndhF-rpl32	P
6947	6976	30	LSC	rps16-trnQ-UUG	83096	83125	30	LSC	rps11-rpl36	P
6948	6977	30	LSC	rps16-trnQ-UUG	83089	83118	30	LSC	rps11-rpl36	P
8283	8313	31	LSC	psbI-trnS-GCU	38176	38206	31	LSC	psbC-trnS-UGA	F
8284	8313	30	LSC	psbI-trnS-GCU	47909	47938	30	LSC	trnS-GGA-rps4	P
10171	10218	48	LSC	trnR-UCU-atpA	10171	10218	48	LSC	trnR-UCU-atpA	P
10178	10210	33	LSC	trnR-UCU-atpA	34286	34318	33	LSC	trnT-GGU-psbD	R
10262	10294	33	LSC	trnR-UCU-atpA	10262	10294	33	LSC	trnR-UCU-atpA	R
10413	10442	30	LSC	trnR-UCU-atpA	10440	10469	30	LSC	trnR-UCU-atpA	F
10609	10639	31	LSC	trnR-UCU-atpA	39139	39169	31	LSC	psbZ-trnG-GCC	F
10613	10644	32	LSC	trnR-UCU-atpA	39123	39154	32	LSC	psbZ-trnG-GCC	R
10614	10645	32	LSC	trnR-UCU-atpA	39138	39169	32	LSC	psbZ-trnG-GCC	R
10651	10681	31	LSC	trnR-UCU-atpA	10654	10684	31	LSC	trnR-UCU-atpA	P
13794	13826	33	LSC	atpF-atpH	13794	13826	33	LSC	atpF-atpH	P
15365	15397	33	LSC	atpH-atpI	117393	117425	33	SSC	ndhF-rpl32	F
32291	32322	32	LSC	psbM-trnD-GUC	32291	32322	32	LSC	psbM-trnD-GUC	P
34760	34789	30	LSC	trnT-GGU-psbD	54599	54628	30	LSC	ndhC-trnV-UAC	P
38177	38206	30	LSC	psbC-trnS-UGA	47909	47938	30	LSC	trnS-GGA-rps4	P
39072	39101	30	LSC	psbZ-trnG-GCC	83111	83140	30	LSC	rps11-rpl36	P
39127	39156	30	LSC	psbZ-trnG-GCC	39127	39156	30	LSC	psbZ-trnG-GCC	R
46442	46480	39	LSC	ycf3 intron	102596	102634	39	IRB	rps12-trnV-GAC	F
46442	46479	38	LSC	ycf3 intron	125396	125433	38	SSC	ndhA intron	F
46442	46480	39	LSC	ycf3 intron	145252	145290	39	IRA	trnV-GAC-rps12	P
49768	49800	33	LSC	trnT-UGU-trnL-UAA	49792	49824	33	LSC	trnT-UGU-trnL-UAA	F
54474	54505	32	LSC	ndhC-trnV-UAC	83108	83139	32	LSC	rps11-rpl36	F
54474	54503	30	LSC	ndhC-trnV-UAC	117400	117429	30	SSC	ndhF-rpl32	F
54525	54554	30	LSC	ndhC-trnV-UAC	54546	54575	30	LSC	ndhC-trnV-UAC	F
55754	55812	59	LSC	trnM-CAU-atpE	55754	55812	59	LSC	trnM-CAU-atpE	P
70715	70746	32	LSC	psaJ-rpl33	70715	70746	32	LSC	psaJ-rpl33	R
70727	70758	32	LSC	psaJ-rpl33	83100	83131	32	LSC	rps11-rpl36	F
70730	70759	30	LSC	psaJ-rpl33	83093	83122	30	LSC	rps11-rpl36	R
77843	77886	44	LSC	psbT-psbN	77843	77886	44	LSC	psbT-psbN	P
83094	83131	38	LSC	rps11-rpl36	83094	83131	38	LSC	rps11-rpl36	R
83094	83123	30	LSC	rps11-rpl36	117393	117422	30	SSC	ndhF-rpl32	F
83094	83124	31	LSC	rps11-rpl36	117395	117425	31	SSC	ndhF-rpl32	R
83094	83123	30	LSC	rps11-rpl36	117399	117428	30	SSC	ndhF-rpl32	R
83096	83125	30	LSC	rps11-rpl36	83096	83125	30	LSC	rps11-rpl36	R
83097	83126	30	LSC	rps11-rpl36	86327	86356	30	LSC	rpl16-rps3	F
83098	83127	30	LSC	rps11-rpl36	117393	117422	30	SSC	ndhF-rpl32	F
83100	83129	30	LSC	rps11-rpl36	117391	117420	30	SSC	ndhF-rpl32	R
83102	83133	32	LSC	rps11-rpl36	117399	117430	32	SSC	ndhF-rpl32	F
83131	83160	30	LSC	rps11-rpl36	83155	83184	30	LSC	rps11-rpl36	F
92809	92840	32	IRB	ycf2	92830	92861	32	IRB	ycf2	F
92809	92840	32	IRB	ycf2	155025	155056	32	IRA	ycf2	P
92830	92861	32	IRB	ycf2	155046	155077	32	IRA	ycf2	P
95231	95264	34	IRB	ycf2	95249	95282	34	IRB	ycf2	F
95231	95264	34	IRB	ycf2	152604	152637	34	IRA	ycf2	P
95249	95282	34	IRB	ycf2	152622	152655	34	IRA	ycf2	P
98241	98296	56	IRB	trnL-CAA-ndhB	98262	98317	56	IRB	trnL-CAA-ndhB	F
98241	98275	35	IRB	trnL-CAA-ndhB	98283	98317	35	IRB	trnL-CAA-ndhB	F
98241	98296	56	IRB	trnL-CAA-ndhB	149569	149624	56	IRA	ndhB-trnL-CAA	P
98241	98275	35	IRB	trnL-CAA-ndhB	149569	149603	35	IRA	ndhB-trnL-CAA	P
98262	98317	56	IRB	trnL-CAA-ndhB	149590	149645	56	IRA	ndhB-trnL-CAA	P
98283	98317	35	IRB	trnL-CAA-ndhB	149611	149645	35	IRA	ndhB-trnL-CAA	P
99951	99981	31	IRB	ndhB intron	99951	99981	31	IRB	ndhB intron	P
99951	99981	31	IRB	ndhB intron	147905	147935	31	IRA	ndhB intron	F
102594	102633	40	IRB	rps12-trnV-GAC	125394	125433	40	SSC	ndhA intron	F
111555	111587	33	IRB	rrn4.5-rrn5	111586	111618	33	IRB	rrn4.5-rrn5	F
111555	111587	33	IRB	rrn4.5-rrn5	136268	136300	33	IRA	rrn5-rrn4.5	P
111586	111618	33	IRB	rrn4.5-rrn5	136299	136331	33	IRA	rrn5-rrn4.5	P
113816	113845	30	IRB	trnN-GUU-ndhF	113816	113845	30	IRB	trnN-GUU-ndhF	P
113816	113845	30	IRB	trnN-GUU-ndhF	134041	134070	30	IRA	ycf1	F
117211	117243	33	SSC	ndhF-rpl32	117222	117254	33	SSC	ndhF-rpl32	F
117216	117245	30	SSC	ndhF-rpl32	160013	160042	30	IRA-LSC	rpl2-trnH-GUG	F
117227	117260	34	SSC	ndhF-rpl32	160013	160046	34	IRA-LSC	rpl2-trnH-GUG	F
125394	125433	40	SSC	ndhA intron	145253	145292	40	IRA	trnV-GAC-rps12	P
134041	134070	30	IRA	ycf1	134041	134070	30	IRA	ycf1	P
136268	136300	33	IRA	rrn5-rrn4.5	136299	136331	33	IRA	rrn5-rrn4.5	F
147905	147935	31	IRA	ndhB intron	147905	147935	31	IRA	ndhB intron	P
149569	149624	56	IRA	ndhB-trnL-CAA	149590	149645	56	IRA	ndhB-trnL-CAA	F
149569	149603	35	IRA	ndhB-trnL-CAA	149611	149645	35	IRA	ndhB-trnL-CAA	F
152604	152637	34	IRA	ycf2	152622	152655	34	IRA	ycf2	F
155025	155056	32	IRA	ycf2	155046	155077	32	IRA	ycf2	F
Note: P: palindromic repeats; F: forward repeats; R: reverse repeat; C:complement repeats.

## Sheet: Sorbus insignis
Repeat1 start	Repeat1 end	Repeat1 size (bp)	Location 1	Genome site1	Repeat2 start	Repeat2 end	Repeat2 size (bp)	Location 2	Genome site2	Repeat Type
161	193	33	LSC	trnH-GUG-psbA	161	193	33	LSC	trnH-GUG-psbA	P
179	208	30	LSC	trnH-GUG-psbA	83127	83156	30	LSC	rps11-rpl36	C
4726	4755	30	LSC	trnK-UUU-rps16	83112	83141	30	LSC	rps11-rpl36	C
4726	4756	31	LSC	trnK-UUU-rps16	83117	83147	31	LSC	rps11-rpl36	P
4729	4760	32	LSC	trnK-UUU-rps16	47082	47113	32	LSC	ycf3 intron	F
4731	4760	30	LSC	trnK-UUU-rps16	47085	47114	30	LSC	ycf3 intron	F
4731	4760	30	LSC	trnK-UUU-rps16	83119	83148	30	LSC	rps11-rpl36	P
4731	4760	30	LSC	trnK-UUU-rps16	83123	83152	30	LSC	rps11-rpl36	P
4731	4760	30	LSC	trnK-UUU-rps16	117379	117408	30	SSC	ndhF-rpl32	P
4731	4760	30	LSC	trnK-UUU-rps16	117390	117419	30	SSC	ndhF-rpl32	C
4735	4764	30	LSC	trnK-UUU-rps16	83111	83140	30	LSC	rps11-rpl36	C
4738	4768	31	LSC	trnK-UUU-rps16	47407	47437	31	LSC	ycf3-trnS-GGA	R
4738	4767	30	LSC	trnK-UUU-rps16	83108	83137	30	LSC	rps11-rpl36	P
6928	6957	30	LSC	rps16-trnQ-UUG	117375	117404	30	SSC	ndhF-rpl32	P
7060	7091	32	LSC	rps16-trnQ-UUG	10281	10312	32	LSC	trnR-UCU-atpA	C
8285	8315	31	LSC	psbI-trnS-GCU	38184	38214	31	LSC	psbC-trnS-UGA	F
8286	8315	30	LSC	psbI-trnS-GCU	47927	47956	30	LSC	trnS-GGA-rps4	P
9821	9850	30	LSC	trnG-UCC-trnR-UCU	9842	9871	30	LSC	trnG-UCC-trnR-UCU	F
10186	10233	48	LSC	trnR-UCU-atpA	10186	10233	48	LSC	trnR-UCU-atpA	P
10194	10223	30	LSC	trnR-UCU-atpA	34286	34315	30	LSC	trnT-GGU-psbD	C
10276	10308	33	LSC	trnR-UCU-atpA	10276	10308	33	LSC	trnR-UCU-atpA	R
10312	10344	33	LSC	trnR-UCU-atpA	10330	10362	33	LSC	trnR-UCU-atpA	F
10383	10412	30	LSC	trnR-UCU-atpA	10400	10429	30	LSC	trnR-UCU-atpA	F
13788	13820	33	LSC	atpF-atpH	13788	13820	33	LSC	atpF-atpH	P
14990	15020	31	LSC	atpH-atpI	15019	15049	31	LSC	atpH-atpI	F
30860	30934	75	LSC	petN-psbM	30860	30934	75	LSC	petN-psbM	P
34894	34924	31	LSC	trnT-GGU-psbD	159959	159989	31	LSC	rpl2-trnH-GUG	F
34954	34985	32	LSC	trnT-GGU-psbD	34963	34994	32	LSC	trnT-GGU-psbD	R
38185	38214	30	LSC	psbC-trnS-UGA	47927	47956	30	LSC	trnS-GGA-rps4	P
46457	46495	39	LSC	ycf3 intron	102596	102634	39	IRB	rps12-trnV-GAC	F
46457	46494	38	LSC	ycf3 intron	125368	125405	38	SSC	ndhA intron	F
46457	46495	39	LSC	ycf3 intron	145210	145248	39	IRA	trnV-GAC-rps12	P
47082	47112	31	LSC	ycf3 intron	83114	83144	31	LSC	rps11-rpl36	P
47085	47115	31	LSC	ycf3 intron	83118	83148	31	LSC	rps11-rpl36	P
47086	47115	30	LSC	ycf3 intron	83111	83140	30	LSC	rps11-rpl36	C
47086	47115	30	LSC	ycf3 intron	83121	83150	30	LSC	rps11-rpl36	P
47408	47438	31	LSC	ycf3-trnS-GGA	83108	83138	31	LSC	rps11-rpl36	C
49386	49420	35	LSC	trnT-UGU-trnL-UAA	49420	49454	35	LSC	trnT-UGU-trnL-UAA	F
49838	49870	33	LSC	trnT-UGU-trnL-UAA	49862	49894	33	LSC	trnT-UGU-trnL-UAA	F
54526	54556	31	LSC	ndhC-trnV-UAC	83120	83150	31	LSC	rps11-rpl36	F
54590	54619	30	LSC	ndhC-trnV-UAC	71362	71391	30	LSC	rpl33-rps18	F
55753	55811	59	LSC	trnM-CAU-atpE	55753	55811	59	LSC	trnM-CAU-atpE	P
62612	62641	30	LSC	accD-psaI	62631	62660	30	LSC	accD-psaI	F
66762	66794	33	LSC	petA-psbJ	117391	117423	33	SSC	ndhF-rpl32	F
66764	66793	30	LSC	petA-psbJ	83116	83145	30	LSC	rps11-rpl36	R
70718	70749	32	LSC	psaJ-rpl33	70718	70749	32	LSC	psaJ-rpl33	R
70730	70761	32	LSC	psaJ-rpl33	83117	83148	32	LSC	rps11-rpl36	F
70733	70762	30	LSC	psaJ-rpl33	83110	83139	30	LSC	rps11-rpl36	R
74773	74802	30	LSC	clpP intron	83114	83143	30	LSC	rps11-rpl36	F
77862	77905	44	LSC	psbT-psbN	77862	77905	44	LSC	psbT-psbN	P
83111	83148	38	LSC	rps11-rpl36	83111	83148	38	LSC	rps11-rpl36	R
83113	83142	30	LSC	rps11-rpl36	83113	83142	30	LSC	rps11-rpl36	R
92830	92861	32	IRB	ycf2	92851	92882	32	IRB	ycf2	F
92830	92861	32	IRB	ycf2	154962	154993	32	IRA	ycf2	P
92851	92882	32	IRB	ycf2	154983	155014	32	IRA	ycf2	P
95252	95285	34	IRB	ycf2	95270	95303	34	IRB	ycf2	F
95252	95285	34	IRB	ycf2	152541	152574	34	IRA	ycf2	P
95270	95303	34	IRB	ycf2	152559	152592	34	IRA	ycf2	P
98262	98296	35	IRB	trnL-CAA-ndhB	98283	98317	35	IRB	trnL-CAA-ndhB	F
98262	98296	35	IRB	trnL-CAA-ndhB	149527	149561	35	IRA	ndhB-trnL-CAA	P
98283	98317	35	IRB	trnL-CAA-ndhB	149548	149582	35	IRA	ndhB-trnL-CAA	P
99951	99981	31	IRB	ndhB intron	99951	99981	31	IRB	ndhB intron	P
99951	99981	31	IRB	ndhB intron	147863	147893	31	IRA	ndhB intron	F
102594	102633	40	IRB	rps12-trnV-GAC	125366	125405	40	SSC	ndhA intron	F
102764	102793	30	IRB	rps12-trnV-GAC	102779	102808	30	IRB	rps12-trnV-GAC	F
102764	102793	30	IRB	rps12-trnV-GAC	145036	145065	30	IRA	trnV-GAC-rps12	P
102777	102808	32	IRB	rps12-trnV-GAC	145041	145072	32	IRA	trnV-GAC-rps12	C
102779	102808	30	IRB	rps12-trnV-GAC	145051	145080	30	IRA	trnV-GAC-rps12	P
111569	111601	33	IRB	rrn4.5-rrn5	111600	111632	33	IRB	rrn4.5-rrn5	F
111569	111601	33	IRB	rrn4.5-rrn5	136212	136244	33	IRA	rrn5-rrn4.5	P
111600	111632	33	IRB	rrn4.5-rrn5	136243	136275	33	IRA	rrn5-rrn4.5	P
113830	113859	30	IRB	trnN-GUU-ndhF	113830	113859	30	IRB	trnN-GUU-ndhF	P
113830	113859	30	IRB	trnN-GUU-ndhF	133985	134014	30	IRA	ycf1	F
117382	117413	32	SSC	ndhF-rpl32	117382	117413	32	SSC	ndhF-rpl32	R
117382	117411	30	SSC	ndhF-rpl32	117385	117414	30	SSC	ndhF-rpl32	F
117382	117414	33	SSC	ndhF-rpl32	117387	117419	33	SSC	ndhF-rpl32	R
117384	117414	31	SSC	ndhF-rpl32	117384	117414	31	SSC	ndhF-rpl32	R
117874	117905	32	SSC	rpl32-trnL-UAG	117901	117932	32	SSC	rpl32-trnL-UAG	F
125366	125405	40	SSC	ndhA intron	145211	145250	40	IRA	trnV-GAC-rps12	P
133985	134014	30	IRA	ycf1	133985	134014	30	IRA	ycf1	P
136212	136244	33	IRA	rrn5-rrn4.5	136243	136275	33	IRA	rrn5-rrn4.5	F
145036	145065	30	IRA	trnV-GAC-rps12	145051	145080	30	IRA	trnV-GAC-rps12	F
147863	147893	31	IRA	ndhB intron	147863	147893	31	IRA	ndhB intron	P
149527	149561	35	IRA	ndhB-trnL-CAA	149548	149582	35	IRA	ndhB-trnL-CAA	F
152541	152574	34	IRA	ycf2	152559	152592	34	IRA	ycf2	F
154962	154993	32	IRA	ycf2	154983	155014	32	IRA	ycf2	F
Note: P: palindromic repeats; F: forward repeats; R: reverse repeat; C:complement repeats.

## Sheet: Sorbus koehneana
Repeat1 start	Repeat1 end	Repeat1 size (bp)	Location 1	Genome site1	Repeat2 start	Repeat2 end	Repeat2 size (bp)	Location 2	Genome site2	Repeat Type
154	200	47	LSC	trnH-GUG-psbA	154	200	47	LSC	trnH-GUG-psbA	P
4715	4744	30	LSC	trnK-UUU-rps16	47315	47344	30	LSC	ycf3-trnS-GGA	R
6913	6944	32	LSC	rps16-trnQ-UUG	83088	83119	32	LSC	rps11-rpl36	P
8259	8289	31	LSC	psbI-trnS-GCU	38118	38148	31	LSC	psbC-trnS-UGA	F
8260	8289	30	LSC	psbI-trnS-GCU	47833	47862	30	LSC	trnS-GGA-rps4	P
9795	9824	30	LSC	trnG-UCC-trnR-UCU	9816	9845	30	LSC	trnG-UCC-trnR-UCU	F
10160	10207	48	LSC	trnR-UCU-atpA	10160	10207	48	LSC	trnR-UCU-atpA	P
10168	10197	30	LSC	trnR-UCU-atpA	34231	34260	30	LSC	trnT-GGU-psbD	C
10327	10356	30	LSC	trnR-UCU-atpA	10344	10373	30	LSC	trnR-UCU-atpA	F
10595	10625	31	LSC	trnR-UCU-atpA	10598	10628	31	LSC	trnR-UCU-atpA	P
13732	13764	33	LSC	atpF-atpH	13732	13764	33	LSC	atpF-atpH	P
29446	29475	30	LSC	trnC-GCA-petN	29468	29497	30	LSC	trnC-GCA-petN	F
34697	34726	30	LSC	trnT-GGU-psbD	54561	54590	30	LSC	ndhC-trnV-UAC	P
34839	34869	31	LSC	trnT-GGU-psbD	159839	159869	31	LSC	rpl2-trnH-GUG	F
38119	38148	30	LSC	psbC-trnS-UGA	47833	47862	30	LSC	trnS-GGA-rps4	P
39042	39081	40	LSC	psbZ-trnG-GCC	39042	39081	40	LSC	psbZ-trnG-GCC	R
39057	39087	31	LSC	psbZ-trnG-GCC	39057	39087	31	LSC	psbZ-trnG-GCC	R
46373	46411	39	LSC	ycf3 intron	102563	102601	39	IRB	rps12-trnV-GAC	F
46373	46410	38	LSC	ycf3 intron	125292	125329	38	SSC	ndhA intron	F
46373	46411	39	LSC	ycf3 intron	145090	145128	39	IRA	trnV-GAC-rps12	P
49292	49326	35	LSC	trnT-UGU-trnL-UAA	49326	49360	35	LSC	trnT-UGU-trnL-UAA	F
49783	49815	33	LSC	trnT-UGU-trnL-UAA	49807	49839	33	LSC	trnT-UGU-trnL-UAA	F
54520	54549	30	LSC	ndhC-trnV-UAC	54542	54571	30	LSC	ndhC-trnV-UAC	F
54607	54637	31	LSC	ndhC-trnV-UAC	54627	54657	31	LSC	ndhC-trnV-UAC	F
55716	55778	63	LSC	trnM-CAU-atpE	55716	55778	63	LSC	trnM-CAU-atpE	P
62575	62604	30	LSC	accD-psaI	62594	62623	30	LSC	accD-psaI	F
77845	77888	44	LSC	psbT-psbN	77845	77888	44	LSC	psbT-psbN	P
83096	83126	31	LSC	rps11-rpl36	83100	83130	31	LSC	rps11-rpl36	F
92797	92828	32	IRB	ycf2	92818	92849	32	IRB	ycf2	F
92797	92828	32	IRB	ycf2	154842	154873	32	IRA	ycf2	P
92818	92849	32	IRB	ycf2	154863	154894	32	IRA	ycf2	P
95219	95252	34	IRB	ycf2	95237	95270	34	IRB	ycf2	F
95219	95252	34	IRB	ycf2	152421	152454	34	IRA	ycf2	P
95237	95270	34	IRB	ycf2	152439	152472	34	IRA	ycf2	P
98229	98263	35	IRB	trnL-CAA-ndhB	98250	98284	35	IRB	trnL-CAA-ndhB	F
98229	98263	35	IRB	trnL-CAA-ndhB	149407	149441	35	IRA	ndhB-trnL-CAA	P
98250	98284	35	IRB	trnL-CAA-ndhB	149428	149462	35	IRA	ndhB-trnL-CAA	P
99918	99948	31	IRB	ndhB intron	99918	99948	31	IRB	ndhB intron	P
99918	99948	31	IRB	ndhB intron	147743	147773	31	IRA	ndhB intron	F
102561	102600	40	IRB	rps12-trnV-GAC	125290	125329	40	SSC	ndhA intron	F
111511	111543	33	IRB	rrn4.5-rrn5	111542	111574	33	IRB	rrn4.5-rrn5	F
111511	111543	33	IRB	rrn4.5-rrn5	136117	136149	33	IRA	rrn5-rrn4.5	P
111542	111574	33	IRB	rrn4.5-rrn5	136148	136180	33	IRA	rrn5-rrn4.5	P
113772	113801	30	IRB	trnN-GUU-ndhF	113772	113801	30	IRB	trnN-GUU-ndhF	P
113772	113801	30	IRB	trnN-GUU-ndhF	133890	133919	30	IRA	ycf1	F
117827	117856	30	SSC	rpl32-trnL-UAG	117851	117880	30	SSC	rpl32-trnL-UAG	F
125290	125329	40	SSC	ndhA intron	145091	145130	40	IRA	trnV-GAC-rps12	P
133890	133919	30	IRA	ycf1	133890	133919	30	IRA	ycf1	P
136117	136149	33	IRA	rrn5-rrn4.5	136148	136180	33	IRA	rrn5-rrn4.5	F
147743	147773	31	IRA	ndhB intron	147743	147773	31	IRA	ndhB intron	P
149407	149441	35	IRA	ndhB-trnL-CAA	149428	149462	35	IRA	ndhB-trnL-CAA	F
152421	152454	34	IRA	ycf2	152439	152472	34	IRA	ycf2	F
154842	154873	32	IRA	ycf2	154863	154894	32	IRA	ycf2	F
Note: P: palindromic repeats; F: forward repeats; R: reverse repeat; C:complement repeats.

[truncated: 10 more sheets: Sorbus multijuga, Sorbus munda, Sorbus pohuashanensis, Sorbus prattii, Sorbus pteridophylla, Sorbus reducta, Sorbus rehderiana, Sorbus setschwanensis, Sorbus tianschanica, Sorbus wilsoniana]
