# Supplementary material for: Molecular Structure and Phylogenetic Analyses of the Plastomes of Eight Sorbus Sensu Stricto Species
Source: Biomolecules. 2022 Nov 7;12(11):1648. doi: 10.3390/biom12111648 (PMC9687737; doi:10.3390/biom12111648)
Supplement: Supplementary file 1 [file biomolecules-12-01648-s001.zip › Table S4 Details of SSRs in the cp genomes of 20 Sorbus species..xlsx]

## Sheet: Sheet1
Table S3. Details of SSRs in the cp genomes of 20 Sorbus species.
Repeats	Sorbus amabilis			S. americana			S. aucuparia			S. commixta			S. discolor			S. filipes			S. hupehensis			S. hupehensis var. paucijuga			S. insignis			S. koehneana			S. multijuga			S. munda			S. pohuashanensis			S. prattii			S. pteridophylla			S. reducta			S. rehderiana
	LSC	IR	SSC	LSC	IR	SSC	LSC	IR	SSC	LSC	IR	SSC	LSC	IR	SSC	LSC	IR	SSC	LSC	IR	SSC	LSC	IR	SSC	LSC	IR	SSC	LSC	IR	SSC	LSC	IR	SSC	LSC	IR	SSC	LSC	IR	SSC	LSC	IR	SSC	LSC	IR	SSC	LSC	IR	SSC	LSC
A/T	50	2	6	50	2	10	51	2	8	53	2	8	51	4	7	56	2	8	55	2	8	51	4	7	58	2	9	57	2	8	56	2	8	57	2	8	49	2	9	56	2	8	54	2	8	56	2	9	53
C/G	3	0	0	3	0	0	3	0	0	3	0	0	3	0	0	3	0	0	4	0	0	3	0	0	4	0	0	3	0	0	3	0	0	3	0	0	3	0	0	3	0	0	4	0	0	4	0	0	4
AG/CT	1	0	0	1	0	0	1	0	0	1	0	0	1	0	0	1	0	0	1	0	0	1	0	0	1	0	0	1	0	0	1	0	0	1	0	0	1	0	0	1	0	0	1	0	0	1	0	0	1
AT/AT	13	2	2	12	2	2	13	2	2	13	2	2	13	2	2	15	2	2	13	2	2	13	2	2	13	2	2	14	2	1	15	2	2	15	2	2	13	2	2	15	2	2	14	2	2	13	2	2	15
AAAT/ATTT	3	2	1	4	2	1	2	2	1	3	2	1	4	2	1	4	2	0	4	2	0	4	2	1	5	2	0	5	2	0	4	2	0	4	2	0	3	2	1	4	2	0	3	2	0	5	2	0	6
AATT/AATT	0	0	1	0	0	0	1	0	1	0	0	1	0	0	1	0	0	0	0	0	0	0	0	1	0	0	0	0	0	0	0	0	0	0	0	0	0	0	1	0	0	0	0	0	0	0	0	0	0
AAAGT/ACTTT	1	0	0	0	0	0	1	0	0	1	0	0	1	0	0	0	0	0	0	0	0	1	0	0	0	0	0	0	0	0	0	0	0	0	0	0	1	0	0	0	0	0	0	0	0	0	0	0	0
AAATC/ATTTG	1	0	0	0	0	0	1	0	0	1	0	0	1	0	0	0	0	0	0	0	0	1	0	0	0	0	0	0	0	0	0	0	0	0	0	0	1	0	0	0	0	0	0	0	0	0	0	0	0
AAATT/AATTT	0	0	0	0	0	0	0	0	0	0	0	0	0	0	0	0	0	0	0	0	0	0	0	0	0	0	0	0	0	0	0	0	0	0	0	0	0	0	0	0	0	0	0	0	0	0	0	0	0
AAAAT/ATTTT	0	0	0	0	0	1	0	0	0	0	0	0	0	0	0	0	0	0	0	0	0	0	0	0	0	0	0	0	0	0	0	0	0	0	0	0	0	0	0	0	0	0	0	0	0	0	0	0	0
AAGGC/CCTTG	0	0	0	0	2	0	0	2	0	0	2	0	0	2	0	0	0	0	0	0	0	0	2	0	0	2	0	0	0	0	0	0	0	0	0	0	0	2	0	0	0	0	0	0	0	0	2	0	0
AAGGG/CCCTT	0	0	0	0	0	0	0	0	0	0	0	0	0	0	0	0	0	0	0	0	0	0	0	0	0	0	0	0	0	0	0	0	0	0	0	0	0	0	0	0	0	0	0	0	0	0	0	0	0
AATAG/ATTCT	0	0	0	0	0	0	0	0	0	0	0	0	0	0	0	0	0	0	0	0	0	0	0	0	0	0	0	0	0	0	0	0	0	0	0	0	0	0	0	0	0	0	1	0	0	0	0	0	0
AATAT/ATATT	1	0	0	1	0	0	1	0	0	1	0	0	1	0	0	0	0	0	0	0	0	1	0	0	0	0	0	0	0	0	0	0	0	0	0	0	1	0	0	0	0	0	0	0	0	0	0	0	0
AATCC/ATTGG	1	0	0	0	0	0	1	0	0	1	0	0	1	0	0	1	0	0	1	0	0	1	0	0	1	0	0	1	0	0	1	0	0	1	0	0	1	0	0	1	0	0	1	0	0	1	0	0	1
AAAGG/CCTTT	0	0	0	0	0	0	0	0	0	0	0	0	0	0	0	0	0	0	0	0	0	0	0	0	0	0	0	0	0	0	0	0	0	0	0	0	0	0	0	0	0	0	0	0	0	0	0	0	0
AATGT/ACATT	0	0	1	0	0	0	0	0	1	0	0	1	0	0	1	0	0	1	0	0	1	0	0	1	0	0	1	0	0	1	0	0	1	0	0	1	0	0	1	0	0	1	0	0	1	0	0	1	0
AAAAAT/ATTTTT	0	0	1	0	0	0	0	0	0	0	0	1	0	0	0	0	0	0	0	0	0	0	0	0	1	0	0	0	0	0	1	0	0	0	0	0	0	0	0	0	0	0	0	2	0	0	0	0	0
AAAGAT/ATCTTT	0	0	0	0	0	0	0	0	0	0	0	0	0	0	0	1	0	0	0	0	0	0	0	0	0	0	0	0	0	0	0	0	0	1	0	0	0	0	0	1	0	0	0	0	0	1	0	0	0
AAATAT/ATATTT	0	0	0	0	0	0	0	0	0	0	0	0	0	0	0	0	0	0	0	0	0	0	0	0	1	0	0	0	0	0	0	0	0	0	0	0	0	0	0	0	0	0	1	0	0	1	0	0	0
[truncated: 11 more columns]
