# Supplementary material for: Molecular Structure and Phylogenetic Analyses of the Plastomes of Eight Sorbus Sensu Stricto Species
Source: Biomolecules. 2022 Nov 7;12(11):1648. doi: 10.3390/biom12111648 (PMC9687737; doi:10.3390/biom12111648)
Supplement: Supplementary file 1 [file biomolecules-12-01648-s001.zip › Table S5 The KaKs ratios of protein-coding genes.xlsx]

## Sheet: Sheet1
Table S4. The Ka/Ks ratios of protein-coding genes.
Category	Gene name	Ka/Ks	Gene name	Ka/Ks
Photosynthesis pathways	atpA	0	petN	NA
	atpB	NA	psaA	0
	atpE	0	psaB	0
	atpF	NA	psaC	NA
	atpH	0	psaI	NA
	atpI	NA	psaJ	NA
	ndhA	0.0526	psbA	0
	ndhB	NA	psbB	0.0134
	ndhC	NA	psbC	0.0621
	ndhD	0.3582	psbD	0
	ndhE	NA	psbE	0
	ndhF	0.6123	psbF	NA
	ndhG	0	psbH	NA
	ndhH	0.1102	psbI	NA
	ndhI	0	psbJ	NA
	ndhJ	0	psbK	NA
	ndhK	0	psbL	NA
	petA	NA	psbM	NA
	petB	NA	psbN	NA
	petD	NA	psbT	NA
	petG	NA	psbZ	NA
	petL	NA	rbcL	0.9165
Transcription and translation	rpoA	0.0355	rpoC1	0.18797
related genes	rpoB	0.0176	rpoC2	0.5456
Ribosomal proteins	rpl2	NA	rps4	0
	rpl14	0.0169	rps7	NA
	rpl16	NA	rps8	0.1089
	rpl20	NA	rps11	0.1097
	rpl22	0	rps12	NA
	rpl23	NA	rps14	NA
	rpl32	NA	rps15	NA
	rpl33	NA	rps16	NA
	rpl36	NA	rps18	NA
	rps2	0.0411	rps19	0.0435
	rps3	0.0375
Other genes	accD	0.1869	infA	NA
	ccsA	NA	ycf1	0.8505
	cemA	0	ycf2	0
	clpP	0	ycf3	0
	matK	0.2809	ycf4	0.06666
Note: During calculation, the value of Ka/Ks was represented by NA if Ks = 0.
